# Supplementary material for: In Situ Chemical Modification of Thermoplastic Starch with Poly(L-lactide) and Poly(butylene succinate) for an Effectively Miscible Ternary Blend
Source: Polymers (Basel). 2022 Feb 21;14(4):825. doi: 10.3390/polym14040825 (PMC8880544; doi:10.3390/polym14040825)
Supplement: Supplementary file 1 [file polymers-14-00825-s001.zip]

Archive with 1 entries (1 files):
- polymers-1553997-supplementary.pdf
